# Supplementary material for: Lrig1-expression confers suppressive function to CD4+ cells and is essential for averting autoimmunity via the Smad2/3/Foxp3 axis
Source: Nat Commun. 2023 Sep 4;14:5382. doi: 10.1038/s41467-023-40986-4 (PMC10477202; doi:10.1038/s41467-023-40986-4)
Supplement: Supplementary file 4 — Source Data [file 41467_2023_40986_MOESM4_ESM.xlsx]

## Sheet: Figure 1a
Figure 1a
	Lrig1 mRNA amount
	Th0	Th1	Th2	Th17	iTreg	nTreg
	116.467	38.0778	35.0922	31.7442	381.565	644.397
	114.569	51.1398	63.2805	38.3773	283.221	539.59
	115.514	44.1281	47.1238	34.9036	328.736	589.669

## Sheet: Figure 1b
Figure 1b
	Lrig1-PE+ cells (%) in CD4+ T cells
	Naive	Th0	Th1	Th2	Th17	iTreg
	0.77	15.3	9.43	0.92	2.91	83.9
	0.005	30	2.78	6.14	8.71	75.5
	0.063	21.6	14.2	2.25	5.61	88.4
	0.12	18.4	20.1	3.4	21.3	86.6
		52.1	22.3	3.91	54.1	87.4
		61.3	17.7	4.2	55.38	68.7
		27.4			60.4	73.5
		25.5			68.5	78.3
					68.2

## Sheet: Figure 1c
Figure 1c
	Lrig1-PE+ (%) in CD4+ T cells
TGF-b (ng/ml)	0	0.5	1	5
	14.2	22.7	36.5	88.4
	13.3	21.3	38.8	87.9
	18.1	23.4	45	85.7
	32.1	33.6

## Sheet: Figure 1d
Figure 1d
	LRIG1-PE+ (%) in CD4+ T cells
	Naive	Th0	Th1	Th2	Th17	iTreg
	1.2	9.32	18.2	18.6	11.3	45
	1.23	7.07	9.66	14.1	17.9	56.8
	3.97	11.1	29.9	17.9	11.7	51.1
		21.3	17.4		18.9	36.1
						49.8

## Sheet: Figure 2a
Figure 2a
		Proliferation of effector cells (%)
	E:R Ratio	Effector only				CD4+Foxp3+ T cells				CD4+Lrig1+ T cells					CD4+Lrig1- T cells
	4:1	84.1	86.6	88.5	84.7	75.1	75.2	12.1	63.3	57.3	73.8	66.4	53	50.3	76.7	78.3	80.7	71.5	73
	1:1	84.1	86.6	88.5	84.7	37.9	41.5	16.4	42.9	51.5	51.9	53	56.3	54.9	69.4	77	84.4	83.5	78

## Sheet: Figure 2b
Figure 2b
	IL-10 (ng/ml)
	Total splenocytes	Activated CD4+ T cells	CD4+Foxp3+ T cells	CD4+Lrig1+ T cells	CD4+Lrig1- T cells
	1.383	3.685	7.846	7.847	3.974
	1.239	3.19	7.119	8.131	3.706
	0.963	3.46	7.093	8.265	4.016

## Sheet: Figure 2c
Figure 2c
		Proliferation of effector cells (%)
	E:R Ratio	Effector only						CD4+Foxp3+Lrig1hi T cells						CD4+Foxp3+Lrig1low T cells
	2:1	74.2	82	79.6	83.5	80.8	82.2	59.5	60	61.1	67.2	65.4	61.8	71.5	75.8	75.1	76.8	75.5	75.4
	1:1	74.2	82	79.6	83.5	80.8	82.2	49.5	44.9	43.8	44.3	44	46	68.1	72.4	66	65.1	69.1	68.3
	1:2	74.2	82	79.6	83.5	80.8	82.2	31.2	29.6	32.5	25	32	30.8	50.3	54.4	48.7	50.7	44.7	49.5

## Sheet: Figure 2d
Figure 2d
	left panel	Proliferation of effector cells (%)
	E:R Ratio	Effector only			Lrig1- Th17 cells			Lrig1+ Th17 cells			Lrig1- iTreg cells			Lrig1+ iTreg cells
	2:1	85.5	86	89.4	55.6	58	55.9	39	27.6	33.4	57	47.5	50.8	31.2	34.4	44.9
	1:1				37.8	39.3	40.2	29.1	21.8	25.5	31.1	33.3	40.9	20.3	23.8	29
	1:2				26.1	29.5	23.8	17.6	14.6	14.3	14.8	22.9	23.4	7.71	10.6	11.8
	right panel
		Proliferation of effector cells (%)
	E:R Ratio	Effector only			Lrig1- Th0 cells			Lrig1+ Th0 cells			Lrig1- Th1 cells			Lrig1+ Th1 cells
	2:1	90.1	90.9	89.5	70.4	79.6	75.5	71.4	76.2	72.8	79	71.4	64	80.7	78.4	70.4
	1:1				62.3	68.9	66.8	58.1	65	59.2	72.7	55.2	53.4	79.2	71	60
	1:2				48.3	59.2	57.3	54.3	52.8	51.9	56.2	37.5	45	76	57.9	48.8

## Sheet: Figure 2e
Figure 2e
		Proliferation of effector cells (%)
	E:R Ratio	Effector only			CD25- CCR6+ Lrig1-			CD25- CCR6+ Lrig1+			CD25+ Lrig1-			CD25+ Lrig1+
	2:1	87.7	89.4	84.7	81.8	81.4	89.5	67.2	69.5	66.1	76.8	77.8	68.1	56.3	56.4	59.8
	1:1	87.7	89.4	84.7	81.7	82.4	79	60.4	59.6	55.6	70.3	73.9	69.4	35.1	36.4	45.4

## Sheet: Figure 2f
Figure 2f
		Proliferation of effector cells (%)
	E:R Ratio	Effector only			LRIG1- Th17 cells			LRIG1+ Th17 cells			LRIG1- iTreg cells			LRIG1+ iTreg cells
	2:1	81.2	83.8	95.4	55.5	58.5	61.6	45.9	48.1	50.6	53	49.3	51.8	42.3	40	43.7
	1:1	89	90.6	95.6	56.3	39	40.3	32.1	26.4	23.8	40.3	35.9	34.8	18.5	24.6	21

[truncated: 41 more sheets: Figure 3a, Figure 3b, Figure 3d, Figure 3f, Figure 4a, Figure 4c, Figure 4e, Figure 4f, Figure 5a, Figure 5b, Figure 5c, Figure 5d, Figure 5e, Figure 5f, Figure 5g, Figure 5h, Figure 6a, Figure 6c, Figure 6d, Figure 6e …]
